# Supplementary material for: Pharmacokinetics-Driven Evaluation of the Antioxidant Activity of Curcuminoids and Their Major Reduced Metabolites—A Medicinal Chemistry Approach
Source: Molecules. 2021 Jun 10;26(12):3542. doi: 10.3390/molecules26123542 (PMC8229286; doi:10.3390/molecules26123542)
Supplement: Supplementary file 1 [file molecules-26-03542-s001.zip]

Archive with 1 entries (1 files):
- molecules-1225369-supplementary.pdf
